# Supplementary material for: Novel Reactive Polyhedral Oligomeric Silsesquioxane-Reinforced and Toughened Epoxy Resins for Advanced Composites
Source: Polymers (Basel). 2024 Jul 1;16(13):1877. doi: 10.3390/polym16131877 (PMC11243849; doi:10.3390/polym16131877)
Supplement: Supplementary file 1 [file polymers-16-01877-s001.zip]

Archive with 1 entries (1 files):
- polymers-2999985-supplementary.pdf
